# Supplementary material for: Interrogating and Reflecting on Disability Prevalence Data Collected Using the Washington Group Tools: Results from Population-Based Surveys in Cameroon, Guatemala, India, Maldives, Nepal, Turkey and Vanuatu
Source: Int J Environ Res Public Health. 2021 Aug 31;18(17):9213. doi: 10.3390/ijerph18179213 (PMC8431177; doi:10.3390/ijerph18179213)
Supplement: Supplementary file 1 [file ijerph-18-09213-s001.zip]

Archive with 1 entries (1 files):
- ijerph-1339871-supplementary.pdf
